# Supplementary material for: Genome-Wide Association Studies Revealed Significant QTLs and Candidate Genes Associated with Backfat and Loin Muscle Area in Pigs Using Imputation-Based Whole Genome Sequencing Data
Source: Animals (Basel). 2022 Oct 24;12(21):2911. doi: 10.3390/ani12212911 (PMC9655224; doi:10.3390/ani12212911)
Supplement: Supplementary file 1 [file animals-12-02911-s001.zip]

Archive with 3 entries (2 files):
- animals-1916802-supplementary/
- animals-1916802-supplementary/animals-1916802-supplementary.pdf
- animals-1916802-supplementary/Table S1.xlsx
