# Supplementary material for: Genome-Wide Association Studies Revealed Significant QTLs and Candidate Genes Associated with Backfat and Loin Muscle Area in Pigs Using Imputation-Based Whole Genome Sequencing Data
Source: Animals (Basel). 2022 Oct 24;12(21):2911. doi: 10.3390/ani12212911 (PMC9655224; doi:10.3390/ani12212911)
Supplement: Supplementary file 1 [file animals-12-02911-s001.zip › animals-1916802-supplementary/Table S1.xlsx]

## Sheet: Sheet1
Significant SNPs associated with adjusted 100 kg BF traits in the QTL intervals identified by 2-LOD drop method on SSC 5.
Chromosome	Position	P_value
5	66210825	4.72912e-09
5	66109552	1.0191e-08
5	66225671	1.23293e-08
5	66231984	1.77667e-08
5	66231994	2.3128e-08
5	66231774	2.61148e-08
5	66231974	3.28262e-08
5	66232303	3.37919e-08
5	66223267	3.72301e-08
5	66224507	4.0302e-08
5	66886890	4.46614e-08
5	66886896	4.46614e-08
5	66190273	4.48346e-08
5	66222803	4.59896e-08
5	66222804	4.59896e-08
5	66222814	4.59896e-08
5	66232123	4.7969e-08
5	66222781	4.94777e-08
5	66222784	4.94777e-08
5	66232759	5.05962e-08
5	66219669	5.2588e-08
5	66225412	6.0897e-08
5	66231931	6.79997e-08
5	66232782	7.02176e-08
5	66223441	7.26143e-08
5	66232842	7.26143e-08
5	66223838	7.50368e-08
5	66232720	7.56696e-08
5	66216898	7.72835e-08
5	66232048	7.76676e-08
5	66231869	8.081e-08
5	66231872	8.081e-08
5	66222983	8.20243e-08
5	66886512	8.35915e-08
5	66222892	8.46176e-08
5	66232726	8.67911e-08
5	66231079	8.74105e-08
5	66223645	9.47598e-08
5	66886450	1.00232e-07
5	66886726	1.02494e-07
5	66220357	1.03389e-07
5	66222811	1.08052e-07
5	66223516	1.08052e-07
5	66220340	1.14347e-07
5	66887372	1.15455e-07
5	66887398	1.15455e-07
5	66231843	1.20645e-07
5	66220817	1.21132e-07
5	66886969	1.25923e-07
5	66886705	1.34903e-07
5	66225221	1.4276e-07
5	66223170	1.46157e-07
5	66222666	1.60942e-07
5	66886420	1.69343e-07
5	66222912	1.71485e-07
5	66886093	1.75231e-07
5	66220517	1.84939e-07
5	66097445	2.0046e-07
5	66887622	2.10584e-07
5	66227438	2.19745e-07
5	66888708	2.24532e-07
5	66886052	2.27161e-07
5	66230608	2.30159e-07
5	66222522	2.36033e-07
5	66887053	2.42894e-07
5	66223553	2.5117e-07
5	66888749	2.52605e-07
5	66885949	2.54507e-07
5	66886010	2.54507e-07
5	66886209	2.54507e-07
5	66887389	2.54507e-07
5	66887693	2.73211e-07
5	66223206	2.79289e-07
5	66230535	2.81273e-07
5	66215168	2.82268e-07
5	66886768	2.914e-07
5	66886774	2.914e-07
5	66219583	3.00341e-07
5	66217885	3.14627e-07
5	66887841	3.24414e-07
5	66887867	3.24414e-07
5	66887869	3.24414e-07
5	66213644	3.24761e-07
5	66888379	3.42248e-07
5	66885632	3.58104e-07
5	66231601	3.76514e-07
5	66221417	4.1361e-07
5	66220545	4.20733e-07
5	66887127	4.22473e-07

## Sheet: Sheet2
Significant SNPs associated with adjusted 100 kg BF traits in the QTL intervals identified by 2-LOD drop method on SSC 2.
Chromosome	Position	P_value
2	2915752	1.76428e-10
2	2927340	6.83808e-09
2	2924189	1.07891e-08
2	2913910	1.27097e-08
2	2913928	1.27097e-08
2	2913943	1.27097e-08
2	2914889	1.27097e-08
2	2915433	1.27097e-08
2	1521939	1.37058e-08
2	2919066	1.50496e-08
2	2924104	1.5899e-08
2	2924106	1.5899e-08
2	1512535	1.65686e-08
2	2919084	1.71608e-08

## Sheet: Sheet3
Significant SNPs associated with BF_EBV traits in the QTL intervals identified by 2-LOD drop method on SSC 5.
Chromosome	Position	P_value
5	66109552	1.69725e-12
5	66230535	5.98067e-12
5	66227438	6.17344e-12
5	66103958	6.77314e-12
5	66210825	1.23914e-11
5	66220545	1.27231e-11
5	66224773	1.63755e-11
5	66224775	1.63755e-11
5	66224782	1.63755e-11
5	66230608	1.70019e-11
5	66107565	1.85222e-11
5	66107506	2.03018e-11
5	66223553	2.19328e-11
5	66224314	2.54147e-11
5	66231843	6.73599e-11
5	66225412	8.24076e-11
5	66108510	9.2988e-11
5	66232048	1.04401e-10
5	66222912	1.0597e-10
5	66109890	1.06738e-10
5	66106564	1.08847e-10
5	66108113	1.08847e-10
5	66108190	1.08847e-10
5	66108192	1.08847e-10
5	66108658	1.08847e-10
5	66232726	1.10097e-10
5	66230991	1.17541e-10
5	66225221	1.38534e-10
5	66213678	1.4669e-10
5	66213085	1.49531e-10
5	66231869	1.50227e-10
5	66231872	1.50227e-10
5	66190273	1.61111e-10

## Sheet: Sheet4
Significant SNPs associated with BF_EBV traits in the QTL intervals identified by 2-LOD drop method on SSC 2.
Chromosome	Position	P_value
2	2915752	1.3524e-10
2	2927340	2.99452e-10
2	2919084	1.70591e-09
2	2919066	2.07171e-09
2	2928547	2.13261e-09
2	2927984	3.34482e-09
2	2924104	5.16225e-09
2	2924106	5.16225e-09
2	2927278	7.83468e-09
2	2928297	9.31678e-09
2	2886446	9.75004e-09
2	4693227	1.31489e-08

## Sheet: Sheet5
Significant SNPs associated with ajusted 100 kg LMA traits in the QTL intervals identified by 2-LOD drop method on SSC 6.
Chromosome	Position	P_value
6	166758770	1.41059e-08
6	166758775	1.41059e-08
6	166603876	1.66955e-07
6	166786086	5.02799e-07
6	166758763	8.36403e-07
6	165650769	1.13116e-06
6	165953286	1.24442e-06
6	166744870	1.3406e-06

## Sheet: Sheet6
Significant SNPs associated with LMA_EBV traits in the QTL intervals identified by 2-LOD drop method on SSC 6.
Chromosome	Position	P_value
6	165987408	2.06197e-08
6	166603876	3.45304e-08
6	165924110	7.65154e-08
6	165924144	7.65154e-08
6	165927020	7.83257e-08
6	166000906	1.05766e-07
6	166017041	1.3467e-07
6	166629589	1.39951e-07
6	166634843	1.40485e-07
6	166637452	1.53769e-07
6	166624296	1.77623e-07
6	166637528	1.87963e-07
6	166630754	1.92359e-07
6	166024862	2.14607e-07
6	166639199	2.57451e-07
6	166635169	2.86689e-07
6	165990023	2.94279e-07
6	166029665	3.45286e-07
6	165995449	3.46839e-07
6	166028779	3.67939e-07
6	165995418	3.72937e-07
6	166029058	3.76113e-07
6	166025504	3.85123e-07
6	166028235	3.85123e-07
6	166028594	3.85123e-07
6	166029042	3.85123e-07
6	166634904	3.88414e-07
6	165918311	3.93068e-07
6	166527652	4.11162e-07
6	166637828	4.11861e-07
6	166637778	4.11926e-07
6	166006631	4.18106e-07
6	166028515	4.2179e-07
6	166199824	4.30512e-07
6	165986463	4.41337e-07
6	165993001	4.5317e-07
6	165993735	4.5317e-07
6	165995470	4.5317e-07
6	165990082	4.55797e-07
6	165990085	4.55797e-07
6	166636891	4.69088e-07
6	166637159	4.90316e-07
6	165987634	5.25906e-07
6	165993406	5.25906e-07
6	165993567	5.25906e-07
6	166635637	5.32059e-07
6	166630896	5.3943e-07
6	166015926	5.55296e-07
6	166635753	5.8061e-07
6	166636873	5.90593e-07
6	165996156	5.94738e-07
6	166625702	6.03349e-07
6	166625714	6.03349e-07
6	165966679	6.32656e-07
6	166636061	6.3282e-07
6	166702445	6.39351e-07
6	166633696	6.60438e-07
6	166633507	6.60442e-07
6	166637546	6.61074e-07
6	166637554	6.61074e-07
6	166637564	6.61074e-07
6	166034829	6.62421e-07
6	166246770	6.86205e-07
6	166006616	6.95902e-07
6	165990923	7.43849e-07
6	166003332	7.43849e-07
6	166008284	7.43849e-07
6	166014582	7.43849e-07
6	166637086	7.50205e-07
6	166637311	7.50205e-07
6	166637365	7.50205e-07
6	166012620	7.54966e-07
6	166744869	7.58356e-07
6	166630888	7.7389e-07
6	165992179	8.11507e-07
6	165993468	8.11507e-07
6	165993470	8.11507e-07
6	165999460	8.11507e-07
6	166001594	8.11507e-07
6	166001607	8.11507e-07
6	166003156	8.11507e-07
6	166005247	8.11507e-07
6	166005331	8.11507e-07
6	166005393	8.11507e-07
6	166005559	8.11507e-07
6	166005787	8.11507e-07
6	166012600	8.24709e-07
6	165952733	8.30315e-07
6	166006714	8.37465e-07
6	166742068	8.53205e-07
6	166742179	8.53205e-07
6	166744870	8.63304e-07
6	166028681	8.74525e-07
6	166632526	8.77047e-07
6	166027847	8.78531e-07
6	166027887	8.78531e-07
6	166527660	8.96534e-07
6	166200051	9.03341e-07
6	166200064	9.03341e-07
6	166481410	9.38009e-07
6	166026564	9.58325e-07
6	165990972	9.9386e-07
6	166012638	1.00474e-06
6	166027911	1.01486e-06
6	166028350	1.01486e-06
6	165981697	1.04425e-06
6	165981976	1.04425e-06
6	165982045	1.04425e-06
6	165995783	1.04425e-06
6	165995789	1.04425e-06
6	166011306	1.04445e-06
6	166015654	1.05618e-06
6	166015685	1.05618e-06
6	166022719	1.09504e-06
6	166023062	1.09504e-06
6	166007067	1.09596e-06
6	166007083	1.09596e-06
6	166006997	1.10445e-06
6	166007024	1.10445e-06
6	166602809	1.11106e-06
6	166455331	1.1222e-06
6	166637868	1.12689e-06
6	165958591	1.13965e-06
6	166007091	1.16991e-06
6	166008592	1.16991e-06
6	166008612	1.16991e-06
6	166006853	1.1846e-06
6	166637675	1.20553e-06
6	166637681	1.20553e-06
6	166685885	1.27281e-06
6	166685887	1.27281e-06
6	166249322	1.27334e-06
6	165982574	1.359e-06
6	166679974	1.39111e-06
6	165255667	1.39592e-06
6	166024930	1.43496e-06
6	165594408	1.46065e-06
6	166027931	1.48066e-06
6	166018230	1.52068e-06
6	166018348	1.52068e-06
6	166023021	1.54641e-06
6	166023042	1.54641e-06
6	166006081	1.56821e-06
6	166156984	1.6086e-06
6	166027872	1.61347e-06
6	166012609	1.64638e-06
6	166539771	1.65522e-06
6	166685959	1.66241e-06
6	166539662	1.68343e-06
6	166542443	1.68343e-06
6	166003503	1.72451e-06
6	166007325	1.76671e-06
6	166007858	1.76671e-06
6	166015743	1.76671e-06
6	166015771	1.76671e-06
6	166015816	1.76671e-06
6	166018070	1.76671e-06
6	166018180	1.76671e-06
6	166656804	1.77115e-06
6	166669147	1.77115e-06
6	166003968	1.79002e-06
6	166006813	1.86703e-06
6	166023233	1.94041e-06
6	166439585	1.94951e-06
6	166439586	1.94951e-06
6	166610168	1.96254e-06
6	166032703	1.99279e-06
6	166032705	1.99279e-06
6	166005298	2.00394e-06
6	166542918	2.01165e-06
6	166161643	2.01681e-06
6	166003451	2.01848e-06
6	166268110	2.05692e-06
